# Supplementary material for: Integrin signaling in pluripotent cells acts as a gatekeeper of mouse germline entry
Source: Sci Adv. 2024 Sep 4;10(36):eadk2252. doi: 10.1126/sciadv.adk2252 (PMC11373592; doi:10.1126/sciadv.adk2252)
Supplement: Supplementary file 2 — Movie S1 [file sciadv.adk2252_movie_s1.zip]

Archive with 1 entries (1 files):
- sciadv.adk2252_movie_s1.mp4
